# Supplementary material for: Cryo-EM structure of trimeric Mycobacterium smegmatis succinate dehydrogenase with a membrane-anchor SdhF
Source: Nat Commun. 2020 Aug 25;11:4245. doi: 10.1038/s41467-020-18011-9 (PMC7447783; doi:10.1038/s41467-020-18011-9)
Supplement: Supplementary file 3 — Source Data [file 41467_2020_18011_MOESM3_ESM.xlsx]

## Sheet: 工作表1
Succinate	WT			Mutant QD1			Mutant QD2
(mM)	reaction velocity (μM/s)			reaction velocity (μM/s)			reaction velocity (μM/s)
1.6	0.117929	0.123909	0.123909	0.101264	0.101166	0.09669	0.051596	0.054766	0.053459
1	0.137372	0.132993	0.130967	0.082181	0.080613	0.080744	0.049309	0.050975	0.048231
0.8	0.116067	0.117472	0.126687	0.079306	0.075973	0.074502	0.05738	0.059373	0.059112
0.4	0.101722	0.101526	0.113779	0.075254	0.078162	0.074143	0.046695	0.053459	0.05238
0.2	0.096232	0.090252	0.090252	0.060484	0.063785	0.061465	0.050158	0.046891	0.05091
0.1	0.074306	0.07228	0.066791	0.044473	0.043133	0.04395	0.032389	0.038264	0.034702
0.05	0.048296	0.051858	0.052674	0.03882	0.036728	0.0398	0.025458	0.025399	0.034735
0.025	0.047316	0.043329	0.048165	0.024723	0.023514	0.024024	0.0184	0.022625	0.016609
